# Supplementary material for: In Vivo Assembly of a Dictyostelium Lamin Mutant Induced by Light, Mechanical Stress, and pH
Source: Cells. 2020 Aug 4;9(8):1834. doi: 10.3390/cells9081834 (PMC7464662; doi:10.3390/cells9081834)
Supplement: Supplementary file 1 [file cells-09-01834-s001.zip]

Archive with 8 entries (8 files):
- Fig1oR.jpg
- Fig2.jpg
- Fig3oR.jpg
- Fig4AB.jpg
- Fig5.jpg
- Fig6.jpg
- videoS1.m4v
- videoS2.m4v
